# Supplementary material for: Persistence of Tembusu Virus in Culex tritaeniorhynchus in Yunnan Province, China
Source: Pathogens. 2023 Mar 21;12(3):490. doi: 10.3390/pathogens12030490 (PMC10058924; doi:10.3390/pathogens12030490)
Supplement: Supplementary file 1 [file pathogens-12-00490-s001.zip]

Archive with 1 entries (1 files):
- pathogens-2250815-supplementary.pdf
